# Supplementary material for: Multi-environment gene interactions linked to the interplay between polysubstance dependence and suicidality
Source: Transl Psychiatry. 2021 Jan 11;11:34. doi: 10.1038/s41398-020-01153-1 (PMC7801457; doi:10.1038/s41398-020-01153-1)
Supplement: Supplementary file 5 — Supplemental Table 4 [file 41398_2020_1153_MOESM5_ESM.xlsx]

## Sheet: Supplemental Table 4
Supplemental Table 4: Regulatory effect of rs8052287 on the tissue-specific transcriptomic profile of genes with transcription starting site located at ±1Mb.
Gene Symbol	Tissue	NES	P-Value
RANBP10	Nerve - Tibial	-0.56	7.9e-30
DUS2	Whole Blood	0.49	8.6e-24
RANBP10	Esophagus - Muscularis	-0.54	9.8e-21
RANBP10	Brain - Cerebellum	-0.76	6.2e-18
LRRC36	Thyroid	0.73	1.6e-16
ZDHHC1	Thyroid	0.4	3.9e-15
RANBP10	Adipose - Subcutaneous	-0.54	4.3e-15
RANBP10	Artery - Tibial	-0.44	3.2e-14
RANBP10	Thyroid	-0.42	3.7e-14
ATP6V0D1	Whole Blood	-0.18	6.9e-13
RANBP10	Brain - Cortex	-0.71	4.3e-12
LRRC36	Adipose - Subcutaneous	0.69	5.1e-11
C16orf86	Muscle - Skeletal	-0.39	1.3e-10
RANBP10	Pancreas	-0.58	2.1e-10
LRRC36	Adipose - Visceral (Omentum)	0.49	2.7e-10
RANBP10	Artery - Aorta	-0.36	1e-09
RANBP10	Breast - Mammary Tissue	-0.41	3.4e-09
RANBP10	Brain - Frontal Cortex (BA9)	-0.62	4.9e-09
HSD11B2	Thyroid	0.43	5.7e-09
RANBP10	Esophagus - Gastroesophageal Junction	-0.47	5.8e-09
RANBP10	Brain - Cerebellar Hemisphere	-0.61	8.9e-09
RANBP10	Heart - Left Ventricle	-0.52	9.5e-09
C16orf86	Thyroid	-0.33	3.2e-08
C16orf86	Whole Blood	-0.29	3.6e-08
ATP6V0D1	Spleen	-0.32	4.7e-08
RANBP10	Adipose - Visceral (Omentum)	-0.34	5.3e-08
LRRC36	Pancreas	-0.72	6.5e-08
KCTD19	Thyroid	0.48	8.3e-08
C16orf86	Adipose - Subcutaneous	-0.33	3.3e-07
LRRC36	Breast - Mammary Tissue	0.54	3.9e-07
RANBP10	Pituitary	-0.55	4.2e-07
RANBP10	Brain - Caudate (basal ganglia)	-0.49	4.8e-07
KCTD19	Adipose - Subcutaneous	0.52	7.7e-07
CTD-2012K14.8	Esophagus - Muscularis	0.44	8.9e-07
RANBP10	Heart - Atrial Appendage	-0.38	1.2e-06
CTCF	Artery - Tibial	0.21	1.4e-06
ZDHHC1	Pituitary	0.47	1.4e-06
CTRL	Skin - Not Sun Exposed (Suprapubic)	0.45	1.9e-06
RANBP10	Testis	-0.55	2.1e-06
CTD-2012K14.8	Artery - Tibial	0.33	2.1e-06
RANBP10	Colon - Transverse	-0.36	2.9e-06
LCAT	Muscle - Skeletal	0.26	3.4e-06
CTCF	Nerve - Tibial	0.22	3.7e-06
C16orf86	Lung	-0.27	3.7e-06
EDC4	Whole Blood	0.15	4.4e-06
DUS2	Nerve - Tibial	0.36	4.5e-06
RANBP10	Skin - Not Sun Exposed (Suprapubic)	-0.27	4.9e-06
DUS2	Thyroid	0.3	6.1e-06
GFOD2	Skin - Not Sun Exposed (Suprapubic)	-0.22	6.2e-06
LRRC36	Esophagus - Muscularis	0.48	7.8e-06
C16orf86	Heart - Atrial Appendage	-0.37	7.8e-06
LCAT	Nerve - Tibial	0.22	8.3e-06
RANBP10	Spleen	-0.39	1.3e-05
LCAT	Skin - Sun Exposed (Lower leg)	0.25	1.3e-05
DUS2	Testis	-0.3	1.4e-05
LCAT	Skin - Not Sun Exposed (Suprapubic)	0.26	2.3e-05
RANBP10	Brain - Nucleus accumbens (basal ganglia)	-0.4	2.5e-05
LCAT	Esophagus - Gastroesophageal Junction	0.2	3.2e-05
PLEKHG4	Heart - Left Ventricle	0.44	3.4e-05
ESRP2	Skin - Not Sun Exposed (Suprapubic)	0.17	3.8e-05
CTCF	Brain - Nucleus accumbens (basal ganglia)	0.35	4.1e-05
SLC12A4	Muscle - Skeletal	0.26	4.4e-05
ZDHHC1	Heart - Left Ventricle	0.29	4.4e-05
TSNAXIP1	Artery - Tibial	0.3	4.6e-05
E2F4	Esophagus - Gastroesophageal Junction	0.23	4.8e-05
LCAT	Cells - Cultured fibroblasts	0.19	5.3e-05
SLC12A4	Nerve - Tibial	0.22	6.3e-05
NFATC3	Skin - Not Sun Exposed (Suprapubic)	-0.21	6.7e-05
LCAT	Artery - Tibial	0.19	7.3e-05
SLC12A4	Cells - Cultured fibroblasts	0.18	7.6e-05
DUS2	Spleen	0.34	9.2e-05
NFATC3	Whole Blood	-0.17	9.5e-05
ACD	Thyroid	-0.17	9.7e-05
RANBP10	Prostate	-0.44	0.00012
RANBP10	Lung	-0.21	0.00016
PARD6A	Pancreas	-0.36	0.00016
ATP6V0D1	Esophagus - Mucosa	-0.17	0.00017
C16orf86	Adipose - Visceral (Omentum)	-0.25	0.00018
CTCF	Heart - Atrial Appendage	0.23	0.00018
DUS2	Brain - Cerebellum	0.41	0.0002
RANBP10	Muscle - Skeletal	-0.2	0.00022
ATP6V0D1	Skin - Not Sun Exposed (Suprapubic)	-0.14	0.00024
C16orf86	Artery - Tibial	-0.23	0.00025
RANBP10	Esophagus - Mucosa	-0.22	0.00026
ZDHHC1	Whole Blood	0.27	0.00027
FHOD1	Thyroid	0.23	0.00028
GFOD2	Skin - Sun Exposed (Lower leg)	-0.2	0.00032
TSNAXIP1	Esophagus - Muscularis	0.22	0.00037
PSKH1	Cells - Cultured fibroblasts	-0.16	0.00043
CENPT	Cells - Cultured fibroblasts	0.16	0.00053
