# Supplementary material for: Multi-environment gene interactions linked to the interplay between polysubstance dependence and suicidality
Source: Transl Psychiatry. 2021 Jan 11;11:34. doi: 10.1038/s41398-020-01153-1 (PMC7801457; doi:10.1038/s41398-020-01153-1)
Supplement: Supplementary file 7 — Supplemental Table 6 [file 41398_2020_1153_MOESM7_ESM.xlsx]

## Sheet: Supplemental Table 6
Supplemental Table 6: Association of LCAT, TSNAXIP1, CENPT, and PARD6A genes surviving Bonferroni multiple testing correction in the phenome-wide scans conducted in the GWAS atlas.
Gene	atlas ID	PMID	Year	Domain	Trait	P-value	N
CENPT	71	24097068	2013	Metabolic	High-density lipoprotein cholesterol	4.4354e-27	188577
LCAT	71	24097068	2013	Metabolic	High-density lipoprotein cholesterol	2.2965e-25	188577
TSNAXIP1	71	24097068	2013	Metabolic	High-density lipoprotein cholesterol	3.4137e-22	188577
TSNAXIP1	3187	31427789	2019	Skeletal	Standing height	2.0044e-21	385748
CENPT	3187	31427789	2019	Skeletal	Standing height	3.4168e-18	385748
TSNAXIP1	4280	30804560	2019	Respiratory	FEV1/FVC ratio	1.2206e-15	400102
LCAT	4043	30124842	2018	Skeletal	Height	9.6952e-15	693529
CENPT	4043	30124842	2018	Skeletal	Height	9.9701e-15	693529
TSNAXIP1	4352	30573740	2018	Dermatological	Male pattern baldness (BOLT LMM non-infinitesimal mixed model)	1.1209e-14	205327
CENPT	4348	30525989	2018	Cardiovascular	Coronary artery disease and high-density lipoprotein cholesterol (bivariate)	2.2756e-14	735838
TSNAXIP1	4284	30804560	2019	Respiratory	FEV1/FVC ratio	2.3262e-14	321047
TSNAXIP1	4351	30573740	2018	Dermatological	Male pattern baldness (BOLT LMM infinitesimal mixed model)	3.7401e-14	205327
TSNAXIP1	3900	27863252	2016	Immunological	Red blood cell count (three-way meta)	5.6058e-14	172952
LCAT	4348	30525989	2018	Cardiovascular	Coronary artery disease and high-density lipoprotein cholesterol (bivariate)	8.8825e-14	735838
PARD6A	3187	31427789	2019	Skeletal	Standing height	1.4994e-13	385748
TSNAXIP1	3864	27863252	2016	Immunological	Red blood cell count (two-way meta)	4.7363e-13	132690
CENPT	4280	30804560	2019	Respiratory	FEV1/FVC ratio	7.0792e-13	400102
TSNAXIP1	4348	30525989	2018	Cardiovascular	Coronary artery disease and high-density lipoprotein cholesterol (bivariate)	7.234e-13	735838
CENPT	4352	30573740	2018	Dermatological	Male pattern baldness (BOLT LMM non-infinitesimal mixed model)	9.4254e-13	205327
TSNAXIP1	3503	31427789	2019	Dermatological	Male-specific factors - Hair/balding pattern: Pattern 4	1.5898e-12	176380
LCAT	4099	29403010	2018	Metabolic	High-density-lipoprotein cholesterol	1.7093e-12	70657
TSNAXIP1	3271	31427789	2019	Skeletal	Comparative height size at age 10	2.3506e-12	380167
TSNAXIP1	4043	30124842	2018	Skeletal	Height	3.075e-12	693529
CENPT	4351	30573740	2018	Dermatological	Male pattern baldness (BOLT LMM infinitesimal mixed model)	5.2996e-12	205327
CENPT	4284	30804560	2019	Respiratory	FEV1/FVC ratio	7.0194e-12	321047
CENPT	3271	31427789	2019	Skeletal	Comparative height size at age 10	1.0332e-11	380167
TSNAXIP1	4181	31217584	2019	Metabolic	High cholesterol lipoprotein	2.4616e-11	33063
TSNAXIP1	3447	31427789	2019	Metabolic	Impedance measures - Impedance of whole body	3.424e-11	379792
CENPT	3900	27863252	2016	Immunological	Red blood cell count (three-way meta)	4.0163e-11	172952
CENPT	3503	31427789	2019	Dermatological	Male-specific factors - Hair/balding pattern: Pattern 4	4.3687e-11	176380
TSNAXIP1	4175	30048462	2018	Skeletal	Heel bone mineral density	4.4547e-11	394929
TSNAXIP1	3852	27863252	2016	Immunological	Mean corpuscular volume (two-way meta)	8.1795e-11	132353
TSNAXIP1	3887	27863252	2016	Immunological	Mean corpuscular hemoglobin (three-way meta)	9.2171e-11	172332
TSNAXIP1	4328	30598549	2018	Skeletal	Estimated bone mineral density from heel ultrasounds	1.2972e-10	426824
PARD6A	4352	30573740	2018	Dermatological	Male pattern baldness (BOLT LMM non-infinitesimal mixed model)	1.5836e-10	205327
TSNAXIP1	3448	31427789	2019	Metabolic	Impedance measures - Impedance of leg (right)	1.9102e-10	379813
TSNAXIP1	3851	27863252	2016	Immunological	Mean corpuscular hemoglobin (two-way meta)	2.141e-10	132224
CENPT	3864	27863252	2016	Immunological	Red blood cell count (two-way meta)	2.9049e-10	132690
LCAT	3918	28334899	2017	Metabolic	High-density lipoprotein cholesterol	2.93e-10	34374
TSNAXIP1	4080	30239722	2018	Metabolic	Waist-hip ratio (adjusted for BMI)	3.7091e-10	694649
LCAT	4280	30804560	2019	Respiratory	FEV1/FVC ratio	4.2432e-10	400102
TSNAXIP1	3449	31427789	2019	Metabolic	Impedance measures - Impedance of leg (left)	4.4032e-10	379807
TSNAXIP1	3310	31427789	2019	Activities	Age started wearing glasses or contact lenses	6.1077e-10	332074
PARD6A	3271	31427789	2019	Skeletal	Comparative height size at age 10	1.0586e-09	380167
LCAT	3900	27863252	2016	Immunological	Red blood cell count (three-way meta)	1.3658e-09	172952
TSNAXIP1	4226	31015401	2019	Environmental	Thyroid preparations	1.9565e-09	305582
CENPT	3447	31427789	2019	Metabolic	Impedance measures - Impedance of whole body	2.5219e-09	379792
LCAT	3864	27863252	2016	Immunological	Red blood cell count (two-way meta)	2.5439e-09	132690
LCAT	4284	30804560	2019	Respiratory	FEV1/FVC ratio	2.8511e-09	321047
TSNAXIP1	4082	30239722	2018	Metabolic	Waist-hip ratio (adjusted for BMI, female)	2.961e-09	379501
TSNAXIP1	3888	27863252	2016	Immunological	Mean corpuscular volume (three-way meta)	3.0835e-09	172433
CENPT	3852	27863252	2016	Immunological	Mean corpuscular volume (two-way meta)	3.4851e-09	132353
PARD6A	3503	31427789	2019	Dermatological	Male-specific factors - Hair/balding pattern: Pattern 4	3.4916e-09	176380
TSNAXIP1	3450	31427789	2019	Metabolic	Impedance measures - Impedance of arm (right)	3.7317e-09	379786
PARD6A	4351	30573740	2018	Dermatological	Male pattern baldness (BOLT LMM infinitesimal mixed model)	3.7483e-09	205327
CENPT	3887	27863252	2016	Immunological	Mean corpuscular hemoglobin (three-way meta)	4.3557e-09	172332
CENPT	3851	27863252	2016	Immunological	Mean corpuscular hemoglobin (two-way meta)	4.3675e-09	132224
LCAT	3187	31427789	2019	Skeletal	Standing height	4.451e-09	385748
LCAT	4181	31217584	2019	Metabolic	High cholesterol lipoprotein	4.8608e-09	33063
CENPT	4226	31015401	2019	Environmental	Thyroid preparations	4.9844e-09	305582
TSNAXIP1	3500	31427789	2019	Dermatological	Male-specific factors - Hair/balding pattern: Pattern 1	5.4689e-09	176380
TSNAXIP1	3848	27863252	2016	Immunological	Lymphocyte count (two-way meta)	6.6419e-09	132452
CENPT	3448	31427789	2019	Metabolic	Impedance measures - Impedance of leg (right)	8.2563e-09	379813
TSNAXIP1	3879	27863252	2016	Immunological	Hematocrit (three-way meta)	8.3983e-09	173039
TSNAXIP1	3470	31427789	2019	Metabolic	Impedance measures - Trunk fat-free mass	8.9448e-09	379507
CENPT	4080	30239722	2018	Metabolic	Waist-hip ratio (adjusted for BMI)	9.0049e-09	694649
PARD6A	3887	27863252	2016	Immunological	Mean corpuscular hemoglobin (three-way meta)	9.0089e-09	172332
PARD6A	3852	27863252	2016	Immunological	Mean corpuscular volume (two-way meta)	1.0214e-08	132353
TSNAXIP1	3471	31427789	2019	Metabolic	Impedance measures - Trunk predicted mass	1.0746e-08	379469
PARD6A	4280	30804560	2019	Respiratory	FEV1/FVC ratio	1.7561e-08	400102
LCAT	854	27005778	2016	Metabolic	ApoA1	1.7635e-08	20687
TSNAXIP1	3867	27863252	2016	Immunological	Reticulocyte fraction of red cells (two-way meta)	1.8196e-08	130404
TSNAXIP1	3884	27863252	2016	Immunological	Lymphocyte count (three-way meta)	1.9745e-08	171643
CENPT	3449	31427789	2019	Metabolic	Impedance measures - Impedance of leg (left)	2.2318e-08	379807
LCAT	142	25282103	2014	Skeletal	Height	2.4036e-08	253288
CENPT	4082	30239722	2018	Metabolic	Waist-hip ratio (adjusted for BMI, female)	2.6003e-08	379501
PARD6A	3851	27863252	2016	Immunological	Mean corpuscular hemoglobin (two-way meta)	2.8801e-08	132224
PARD6A	4226	31015401	2019	Environmental	Thyroid preparations	3.6052e-08	305582
TSNAXIP1	3602	31427789	2019	Endocrine	Non-cancer illness code, self-reported: hypothyroidism/myxoedema	3.9863e-08	289307
TSNAXIP1	3891	27863252	2016	Immunological	Mean platelet volume (three-way meta)	4.1775e-08	164454
TSNAXIP1	3451	31427789	2019	Metabolic	Impedance measures - Impedance of arm (left)	4.6936e-08	379803
PARD6A	3888	27863252	2016	Immunological	Mean corpuscular volume (three-way meta)	4.7766e-08	172433
CENPT	3310	31427789	2019	Activities	Age started wearing glasses or contact lenses	5.3617e-08	332074
CENPT	4175	30048462	2018	Skeletal	Heel bone mineral density	6.0193e-08	394929
LCAT	3852	27863252	2016	Immunological	Mean corpuscular volume (two-way meta)	8.824e-08	132353
CENPT	3450	31427789	2019	Metabolic	Impedance measures - Impedance of arm (right)	9.0501e-08	379786
CENPT	4328	30598549	2018	Skeletal	Estimated bone mineral density from heel ultrasounds	1.0461e-07	426824
PARD6A	4284	30804560	2019	Respiratory	FEV1/FVC ratio	1.0473e-07	321047
TSNAXIP1	3844	27863252	2016	Immunological	Hemoglobin concentration (two-way meta)	1.0725e-07	132596
LCAT	3275	31427789	2019	Activities	Childhood sunburn occasions	1.4421e-07	289412
TSNAXIP1	3443	31427789	2019	Metabolic	Impedance measures - Whole body fat-free mass	2.1049e-07	379804
CENPT	3888	27863252	2016	Immunological	Mean corpuscular volume (three-way meta)	2.1716e-07	172433
LCAT	876	27005778	2016	Metabolic	Total cholesterol in HDL	2.3965e-07	21555
LCAT	3887	27863252	2016	Immunological	Mean corpuscular hemoglobin (three-way meta)	3.1195e-07	172332
LCAT	3851	27863252	2016	Immunological	Mean corpuscular hemoglobin (two-way meta)	3.2193e-07	132224
TSNAXIP1	3444	31427789	2019	Metabolic	Impedance measures - Whole body water mass	3.2299e-07	379835
TSNAXIP1	3880	27863252	2016	Immunological	Hemoglobin concentration (three-way meta)	3.5844e-07	172925
LCAT	4226	31015401	2019	Environmental	Thyroid preparations	3.7955e-07	305582
LCAT	3888	27863252	2016	Immunological	Mean corpuscular volume (three-way meta)	3.9521e-07	172433
TSNAXIP1	3843	27863252	2016	Immunological	Hematocrit (two-way meta)	4.2774e-07	132699
TSNAXIP1	46	28196072	2017	Dermatological	Baldness	4.5262e-07	52874
TSNAXIP1	3979	28869591	2017	Skeletal	Estimated BMD	5.1119e-07	142487
TSNAXIP1	4040	29906448	2018	Psychiatric	Schizophrenia/Bipolar disorder	5.3127e-07	107620
CENPT	4040	29906448	2018	Psychiatric	Schizophrenia/Bipolar disorder	5.5242e-07	107620
TSNAXIP1	3463	31427789	2019	Metabolic	Impedance measures - Arm predicted mass (right)	5.6932e-07	379716
LCAT	4352	30573740	2018	Dermatological	Male pattern baldness (BOLT LMM non-infinitesimal mixed model)	5.733e-07	205327
CENPT	142	25282103	2014	Skeletal	Height	6.9861e-07	253288
TSNAXIP1	3903	27863252	2016	Immunological	Reticulocyte fraction of red cells (three-way meta)	7.6737e-07	170690
CENPT	3910	28073927	2017	Ophthalmological	Vertical cup-disc ratio	8.0616e-07	8373
CENPT	3891	27863252	2016	Immunological	Mean platelet volume (three-way meta)	8.1521e-07	164454
TSNAXIP1	3446	31427789	2019	Metabolic	Impedance measures - Basal metabolic rate	8.2669e-07	379821
TSNAXIP1	3462	31427789	2019	Metabolic	Impedance measures - Arm fat-free mass (right)	9.5015e-07	379723
PARD6A	4080	30239722	2018	Metabolic	Waist-hip ratio (adjusted for BMI)	9.6419e-07	694649
LCAT	174	25673412	2015	Metabolic	Waist circumference (adjusted for BMI)	1.0894e-06	245749
CENPT	3451	31427789	2019	Metabolic	Impedance measures - Impedance of arm (left)	1.1092e-06	379803
TSNAXIP1	3467	31427789	2019	Metabolic	Impedance measures - Arm predicted mass (left)	1.1866e-06	379638
TSNAXIP1	4099	29403010	2018	Metabolic	High-density-lipoprotein cholesterol	1.2591e-06	70657
CENPT	3848	27863252	2016	Immunological	Lymphocyte count (two-way meta)	1.4815e-06	132452
LCAT	4351	30573740	2018	Dermatological	Male pattern baldness (BOLT LMM infinitesimal mixed model)	1.5205e-06	205327
TSNAXIP1	4066	30038396	2018	Environment	Educational attainment	1.6698e-06	766345
CENPT	3500	31427789	2019	Dermatological	Male-specific factors - Hair/balding pattern: Pattern 1	1.7952e-06	176380
TSNAXIP1	3845	27863252	2016	Immunological	High light scatter percentage of red cells (two-way meta)	1.8228e-06	130538
CENPT	3602	31427789	2019	Endocrine	Non-cancer illness code, self-reported: hypothyroidism/myxoedema	1.9822e-06	289307
LCAT	173	25673412	2015	Metabolic	Waist circumference (adjusted for BMI)	2.3677e-06	231355
CENPT	4181	31217584	2019	Metabolic	High cholesterol lipoprotein	2.6296e-06	33063
CENPT	3867	27863252	2016	Immunological	Reticulocyte fraction of red cells (two-way meta)	2.715e-06	130404
CENPT	4099	29403010	2018	Metabolic	High-density-lipoprotein cholesterol	2.8167e-06	70657
CENPT	3884	27863252	2016	Immunological	Lymphocyte count (three-way meta)	3.1076e-06	171643
PARD6A	4082	30239722	2018	Metabolic	Waist-hip ratio (adjusted for BMI, female)	3.6396e-06	379501
CENPT	3470	31427789	2019	Metabolic	Impedance measures - Trunk fat-free mass	3.7501e-06	379507
CENPT	3471	31427789	2019	Metabolic	Impedance measures - Trunk predicted mass	4.5194e-06	379469
TSNAXIP1	4077	30239722	2018	Metabolic	Waist-hip ratio	4.562e-06	697734
PARD6A	3447	31427789	2019	Metabolic	Impedance measures - Impedance of whole body	4.7134e-06	379792
CENPT	73	24097068	2013	Metabolic	Total cholesterol	5.3404e-06	188577
LCAT	4040	29906448	2018	Psychiatric	Schizophrenia/Bipolar disorder	5.5255e-06	107620
LCAT	3982	29483656	2018	Psychiatric	Schizophrenia	5.5469e-06	105318
TSNAXIP1	3885	27863252	2016	Immunological	Lymphocyte percentage of white cells (three-way meta)	5.9997e-06	171748
LCAT	3910	28073927	2017	Ophthalmological	Vertical cup-disc ratio	6.5406e-06	8373
TSNAXIP1	3466	31427789	2019	Metabolic	Impedance measures - Arm fat-free mass (left)	6.6326e-06	379653
CENPT	3879	27863252	2016	Immunological	Hematocrit (three-way meta)	6.6391e-06	173039
LCAT	3503	31427789	2019	Dermatological	Male-specific factors - Hair/balding pattern: Pattern 4	7.4552e-06	176380
PARD6A	3602	31427789	2019	Endocrine	Non-cancer illness code, self-reported: hypothyroidism/myxoedema	7.5724e-06	289307
PARD6A	4175	30048462	2018	Skeletal	Heel bone mineral density	7.7585e-06	394929
TSNAXIP1	3412	31427789	2019	Skeletal	Sitting height	7.9507e-06	385393
CENPT	46	28196072	2017	Dermatological	Baldness	8.1976e-06	52874
PARD6A	4328	30598549	2018	Skeletal	Estimated bone mineral density from heel ultrasounds	8.236e-06	426824
TSNAXIP1	3246	31427789	2019	Nutritional	Processed meat intake	9.837e-06	385801
PARD6A	3448	31427789	2019	Metabolic	Impedance measures - Impedance of leg (right)	9.9754e-06	379813
